# Supplementary material for: Structures of the T cell potassium channel Kv1.3 with immunoglobulin modulators
Source: Nat Commun. 2022 Jul 4;13:3854. doi: 10.1038/s41467-022-31285-5 (PMC9253088; doi:10.1038/s41467-022-31285-5)
Supplement: Supplementary file 4 — Source Data [file 41467_2022_31285_MOESM4_ESM.xlsx]

## Sheet: Fig. 3
Fig 3.
	2mM K+	CTROL																								1nM NB											10nM NB							100nM NB
		norm to the max value																								norm to the max value CTROL											norm to the max value CTROL							norm to the max value CTROL
		Voltage	21October07_0028	21October08_0008	21October08_0012	21October15_0012	21October20_0000	21October20_0021	21October20_0034	21October08_0017	21October08_0020	21October20_0000	22March12_0001	22March13_0000	22March13_0006	22March13_0006	22March12_0010	22March12_0015	22March12_0020	22March25_0024	22March25_0028	22March25_0032	AVERAGE	SEM		Voltage	22March12_0003	22March12_0002	22March12_0008	22March13_0008	22March25_0026	22March25_0030	22March25_0034	AVERAGE	SEM		Voltage	21October08_0019	21October08_0024	21October20_0001	AVERAGE	SEM		Voltage	21October07_0029	21October08_0010	21October08_0014	21October15_0017	21October20_0002
		mV	µA	µA	µA	µA	µA	µA	µA	µA	µA	µA	µA	µA	µA	µA	µA	µA	µA	µA	µA	µA	µA			mV	µA	µA	µA	µA	µA	µA	µA	µA			mV	µA	µA	µA	µA			mV	µA	µA	µA	µA	µA
																							n=20											n=7							n=3
		-80	0.01314	0.02637	-0.0081	0.05263	0.03704	-0.02075	-0.01466	0.01676	0	0.03704	-0.025	-0.00563	-0.00404	-0.02346	-0.00973	0.0042	-0.01865	-0.03977	-0.04116	-0.09304	-0.00584	0.0075		-80	-0.05	-0.00225	-0.01163	-0.01474	-0.02923	-0.05334	-0.09144	-0.03266	0.01184		-80	0.0298	-0.02703	0.00926	0.00401	0.01175		-80	0.00788	0.00406	-0.03239	0	0.01852
		-70	0.00788	0.01826	0	-0.05263	0.00926	-0.02697	-0.02142	0.00372	0.00676	0.00926	-0.05625	-0.00563	-0.00758	-0.02556	-0.02676	-0.0084	-0.02842	-0.04827	-0.0504	-0.1159	-0.02095	0.00737		-70	0	-0.00338	-0.01314	-0.01714	-0.02923	-0.0504	-0.09091	-0.02562	0.01234		-70	0.02793	-0.02703	0.00926	0.00339	0.01141		-70	0.00788	0.00811	-0.02024	0.02632	0.00926
		-60	0.00131	0.0142	0	0	0.00926	-0.02593	-0.03044	0.00186	-0.00676	0.00926	-0.05	-0.00901	-0.01011	-0.02707	-0.01217	-0.06723	-0.03641	-0.05235	-0.05838	-0.09357	-0.02218	0.00676		-60	-0.03125	-0.01126	-0.01618	-0.01624	-0.02957	-0.04578	-0.09304	-0.03223	0.00998		-60	0.01862	-0.00676	0	0.00396	0.00537		-60	0.00394	-0.00203	-0.0081	0.02632	0.00926
		-50	0.00263	0.01014	-0.00405	0.05263	-0.01852	-0.00207	-0.00113	-0.00745	0	-0.01852	-0.025	0.00563	-0.00354	-0.000300752	0.00243	-0.0084	0.0071	0.0034	0.0063	-0.00585	-0.000228538	0.00354		-50	0.0125	-0.00563	-0.00202	-0.0018	-0.00067981	0.000839983	-0.00585	-0.000812722	0.00328		-50	0.00745	-0.05405	0.00926	-0.01245	0.01471		-50	0.00526	-0.00203	0.00405	0	0.00926
		-40	0.08804	0.03043	0.10931	0.07895	0.12037	0.1888	0.19842	0.10056	0.10811	0.12037	0.16875	0.10811	0.12437	0.18917	0.12652	0.22689	0.21758	0.25289	0.17514	0.23073	0.14818	0.01369		-40	0.06875	0.09685	0.13802	0.18075	0.16655	0.14532	0.18767	0.14757	0.03192		-40	0.04655	-0.01351	0.00926	0.0141	0.01238		-40	0.00788	0	0.03239	0.10526	0.00926
		-30	0.46255	0.31034	0.55466	0.44737	0.58333	0.53008	0.6009	0.53073	0.5473	0.58333	0.55	0.43243	0.44843	0.53534	0.46959	0.60504	0.61634	0.54487	0.41621	0.4487	0.51088	0.01801		-30	0.375	0.37613	0.46057	0.57564	0.35588	0.35027	0.37533	0.43296	0.04976		-30	0.1676	0.02703	0.12963	0.10808	0.02969		-30	0.04993	0.01826	0.07692	0.05263	0.0463
		-20	0.87122	0.79716	0.92308	0.92105	0.89815	0.79772	0.89402	0.92179	0.97297	0.89815	0.8625	0.75338	0.74216	0.79278	0.79075	0.86134	0.90586	0.7274	0.63083	0.64593	0.83041	0.02179		-20	0.375	0.63964	0.73458	0.87278	0.46363	0.53297	0.52206	0.61257	0.08562		-20	0.22905	0	0.17593	0.13499	0.04894		-20	0.08804	0.04462	0.07692	0.10526	0.02778
		-10	1	1	1	0.97368	1	0.93672	0.98985	1	1	1	1	0.93356	0.88928	0.9218	0.92214	0.94118	1	0.85282	0.7879	0.79692	0.94729	0.01574		-10	0.4375	0.72185	0.82356	0.9982	0.52753	0.65939	0.63424	0.69395	0.09365		-10	0.16946	0	0.14815	0.10587	0.03768		-10	0.08804	0.04057	0.06478	0.07895	0.01852
		0	0.98686	0.96146	0.97571	0.92105	0.98148	0.98444	1	0.96462	0.9527	0.98148	0.93125	0.97635	0.95652	0.97774	0.9708	1	0.98668	0.93576	0.88828	0.90696	0.96201	0.00706		0	0.41875	0.71059	0.81901	1.02647	0.5605	0.74423	0.71239	0.70567	0.09482		0	0.11732	-0.00676	0.14815	0.08624	0.03347		0	0.08147	0.0284	0.06478	0	0.02778
		10	0.93955	0.89249	0.96356	0.97368	0.9537	0.99896	0.99436	0.93855	0.88514	0.9537	0.99375	1	0.98635	1	1	0.98319	0.98757	0.97553	0.95422	0.9782	0.96763	0.0077		10	0.3875	0.6982	0.7998	1.01925	0.57444	0.78496	0.75651	0.69231	0.09483		10	0.09497	-0.02027	0.10185	0.05885	0.02801		10	0.07227	0.02434	0.04858	0.10526	-0.02778
		20	0.90802	0.84584	0.95951	0.97368	0.91667	1	0.98985	0.91434	0.87838	0.91667	0.99375	0.99662	0.99848	0.99789	0.9927	0.98739	0.99556	1	0.99454	1	0.96299	0.01099		20	0.425	0.68694	0.78716	1.00481	0.57478	0.79924	0.78575	0.68161	0.08885		20	0.08007	-0.01351	0.08333	0.04996	0.02245		20	0.06702	0.01623	0.03644	0	-0.01852
		30	0.87911	0.79716	0.96356	1	0.87037	1	0.9876	0.88641	0.85135	0.87037	0.91875	0.99887	1	0.9982	0.99757	0.97479	0.98224	0.97689	1	0.97661	0.94649	0.01463		30	0.41875	0.6768	0.77048	0.98496	0.5673	0.78412	0.76608	0.65301	0.09163		30	0.06145	-0.02703	0.09259	0.04234	0.02534		30	0.06307	0.02231	0.03239	-0.02632	-0.01852
[truncated: 10 more columns]

## Sheet: Fig. 4
Fig 4.
	Panel B
	Fittings
	2mM K+	CONTROL	21Nov10_0001		21Nov10_0004		21Nov10_0007		21Nov10_0011		21Nov04_0000		AVERAGE				1nM NB	22March13_0002		22March13_0003		22March13_0014		AVERAGE				10nM NB	21Nov04_0003		21Nov04_0022		21Nov04_0028		AVERAGE				100nM NB	21Nov10_0002	21Nov10_0006	21Nov10_0009	21Nov10_0013	21Nov10_0017	AVERAGE		1µM NB	22March12_0012	22March12_0017
		Voltage	tau 1 CTRL	tau2 CTRL	tau 1 CTRL	tau2 CTRL	tau 1 CTRL	tau2 CTRL	tau 1 CTRL	tau2 CTRL	tau 1 CTRL	tau2 CTRL	tau 1 CTRL	SEM	tau 2 CTRL	SEM		tau1	tau2	tau1	tau2	tau1	tau2	tau1	SEM	tau2	SEM		tau1 NB	tau 2 NB	tau1 NB	tau 2	tau1 NB	tau 2	tau 1	SEM	tau 2	SEM		tau1 NB	tau1 NB	tau1 NB	tau1 NB	tau1 NB	tau 1	SEM		tau1 NB	tau1 Nb
		mV											n=5; ms		ms									n=3; ms		ms									n=3; ms		ms								n=5; ms
		50	123.65	760.51	118.06	610.574	127.31	705.778	144.733	786.304	99.0451	779.886	122.271	6.60628	750.246	37.6684		97.5132	545.942	101.344	686.359	106.055	587.939	101.638	0.75871	606.747	2.64307		37.8159	205.689	58.9452	245.278	41.6953	215.97	46.2012	6.47714	182.801	44.1862		53.6104	39.8639	46.5307	62.3025	46.603	49.7821	4.26077		18.8943	18.1429
		40	128.416	777.821	120.004	641.847	128.1	692.709	174.865	864.063	103.787	807.104	131.362	10.5904	775.782	41.3342		98.2209	551.937	111.457	688.53	100.724	567.155	103.467	0.84602	602.541	17.0501		34.5638	128.088	69.7869	153.866	45.2772	310.87	49.6922	10.4669	197.608	57.1178		58.843	41.1313	48.6756	67.1339	48.7818	52.9131	5.06971		21.6093	19.803
		30	185.836	865.727	135.865	675.898	142.958	713.477	265.066	1017.89	127.966	839.739	161.242	25.3931	822.176	54.3049		100.724	567.155	119.303	749.773	98.2209	551.937	106.083	0.86379	622.955	3.29223		38.1472	149.646	59.1108	180.268	47.6162	368.69	48.2914	6.06109	174.651	68.4838		63.8156	42.8327	52.9483	74.4453	52.3099	57.2704	6.07016		26.8647	23.4308
		20	210.142	928.171	141.091	690.233	146.808	725.62	236.453	896.425	161.708	883.484	167.194	21.3508	820.402	43.7179		106.055	587.939	133.573	767.229	97.5132	545.942	112.381	1.11302	633.703	7.2239		46.1433	192.974	61.1618	221.098	55.969	270.14	54.4247	4.40369	231.557	31.5026		70.8186	44.6506	58.1501	77.3519	56.4922	61.4927	6.41445		39.4472	33.3141
	Panel E
	2mM K+	10nM NB	21Oct20_0019/20	21Oct20_0047	21Nov04_0009	21Nov04_0047	21Nov04_0048	21Nov04_0049	10nM AVERAGE		100nM NB	21Oct08_0010	21Oct20_0052	21Oct20_0053	21Nov05_0019	21Nov10_0012	21Nov10_0016	21Nov10_0008	100nM NB AVERAGE			10nM NB	21Nov04_47	21Nov04_48	21Nov04_49	21Nov04_50-51	21Nov04_52-53	21Nov04_54-55	AVERAGE	SEM	100nM NB	21Oct20_0047	21Oct20_0050-51	21Nov05_19	21Oct20_48-49	21Nov_10_0001	21Nov05_20	AVERAGE	SEM		10nM NB	21Nov04_47	21Nov04_48	21Nov04_49	21Nov04_50-51	21Nov04_52-53	21Nov04_54-55	AVERAGE	SEM
		Tau ON							sec		wash-in								sec			wash							sec		wash							sec			wash
		ON	Tau ON	Tau ON	Tau ON	Tau ON	Tau ON	Tau ON	TAU ON	SEM	ON	Tau ON	Tau ON	Tau ON	Tau ON	Tau ON	Tau ON	Tau ON	Tau ON	SEM		TauOFF	Tau OFF	Tau OFF	Tau OFF	Tau OFF	Tau OFF	Tau OFF	Tau OFF	error	TauOFF	Tau OFF	Tau OFF	Tau OFF	Tau OFF	Tau OFF	Tau OFF	Tau OFF	error		SIGMA
			54.5914	47.7463	76.8246	158.211	107.795	67.4869	85.4426	16.8961		24.7331	29.3845	19.012	30.2569	27.5167	23.5505	15.9289	24.3404	2.01459			168.127	141.84	102.453	300.518	202.734	157.975	178.941	30.4174		198.318	140.687	103.273	258.956	240.29	119.345	176.812	29.1581			2.76572	1.79627	4.28483	1.93856	1.31463	2.26014	2.39336	0.46738
[truncated: 9 more columns]

## Sheet: Fig. 5
Fig 5.
	Panel C.
	2mM K+	CONTROL																			0.1nM ShK-Fab								1nM ShK-Fab									10nM ShK-Fab
		norm to max value																			norm to max CTROL								norm to max CTROL									norm to max CTROL
		Voltage	21October07_0001	21October07_0005	21October14_0004	21October14_0017	21October14_0021	22March25_0020	22March20_0002	22March20_0007	22March20_0012	22March20_0016	22March25_0015	22March20_0024	22March20_0030	22March25_0005	22March25_0010	AVERAGE CTRL	SEM		Voltage	22March20_0027	22March20_0032	22March20_0007	22March20_0012	AVERAGE 0.1nM	SEM		Voltage	22March20_0009	22March20_0044	22March20_0014	22March20_0018	22March20_0017	AVERAGE 1nM	SEM		Voltage	21October07_0002	21October07_0006	21October14_0011	21October14_0020	21October14_0023	22March20_0022	AVERAGE 10nM	SEM
		mV	µA	µA	µA	µA	µA	µA	µA	µA	µA	µA	µA	µA	µA	µA	µA	µA			mV	µA	µA	µA	µA	µA			mV	µA	µA	µA	µA	µA	µA			mV	µA	µA	µA	µA	µA	µA	µA
																		n=15								n=4									n=5										n=6
		-80	0.00893	-0.00901	0.01322	0	0.00665	-0.08132	-0.01096	0.00356	-0.00828	-0.02058	-0.06982	-0.03226	0.00578	-0.06501	-0.03684	-0.01973	0.00824		-80	-0.03313	0	-0.06656	-0.04662	-0.03658	0.01616		-80	-0.00548	-0.00214	-0.00226	-0.00206	-0.00221	-0.00283	0.000741943		-80	0.0051	0	0.03084	0.01136	0.07539	0	0.02045	0.01309
		-70	0.00383	0.00901	0.00881	0	0.00665	-0.11766	-0.01096	0.00143	-0.01354	-0.02058	-0.07866	-0.03139	-0.01445	-0.06723	-0.04887	-0.02491	0.01065		-70	-0.0401	-0.01445	-0.07544	-0.05188	-0.04547	0.01464		-70	-0.00274	-0.00143	0.000752445	-0.00412	-0.000441891	-0.00159	0.000952983		-70	0.00319	0.02703	0.01322	0.01515	0.01552	-0.00179	0.01205	0.00455
		-60	-0.000637755	0.00901	0	0	-0.00222	-0.1266	0.00274	-0.00143	-0.01505	-0.04115	-0.08219	-0.03487	-0.00578	-0.06612	-0.05714	-0.0281	0.01113		-60	-0.034	-0.00578	-0.05991	-0.04962	-0.03733	0.01361		-60	0.00411	0.00428	0.00226	0.00412	0.00265	0.00348	0.00047539		-60	0.00191	-0.03604	0.00881	0.01515	0.00443	0	-0.000954349	0.00806
		-50	0.00957	0.00901	-0.00881	-0.00379	0.00887	0	-0.00685	0.03493	-0.00226	-0.00823	0	0.00349	-0.00578	0.000665631	0.00075188	0.0021	0.00314		-50	0.00174	0.02023	0.00222	-0.0015	0.00567	0.00568		-50	0.00548	-0.00499	0.000752445	-0.0144	0.02209	0.00179	0.00678		-50	-0.00191	-0.01802	-0.00881	0.00379	0.00887	0.00119	-0.00248	0.00431
		-40	0.15115	0.18018	0.00441	0.04167	0.09534	0.36759	0.03973	0.19957	0.13318	0.22634	0.308	0.16303	0.13295	0.31085	0.1812	0.16901	0.02995		-40	0.13252	0.04046	0.27513	0.12406	0.14304	0.05621		-40	0.00548	0.00143	0.00978	0.02675	0.11578	0.03184	0.02395		-40	0.00829	-0.00901	-0.00881	-0.00758	0.01109	-0.00179	-0.0013	0.004
		-30	0.56696	0.6036	0.18062	0.29924	0.4102	0.71254	0.23836	0.45189	0.38676	0.54733	0.62837	0.46643	0.44509	0.64233	0.4188	0.46657	0.04384		-30	0.36356	0.22254	0.53694	0.26316	0.34655	0.08088		-30	0.03699	0.0057	0.03988	0.05556	0.23376	0.07438	0.04546		-30	0.03571	0.01802	-0.01762	0	0.04656	-0.00626	0.01274	0.01122
		-20	0.91964	0.93694	0.56388	0.67045	0.74945	0.92553	0.53562	0.68781	0.64635	0.83745	0.82413	0.74542	0.77746	0.87309	0.63759	0.75539	0.03628		-20	0.53357	0.41908	0.65454	0.38346	0.49766	0.0708		-20	0.10685	0.00641	0.07374	0.07613	0.3133	0.11529	0.05831		-20	0.05102	0.03604	0.00441	-0.01515	0.0643	-0.00804	0.02209	0.01473
		-10	1	1	0.89427	0.90909	0.88692	0.99434	0.7863	0.85388	0.81264	0.9856	0.93769	0.90497	0.95376	0.98314	0.80376	0.91376	0.01945		-10	0.61552	0.49422	0.7211	0.45789	0.57218	0.06928		-10	0.16575	-0.00214	0.0918	0.08642	0.34733	0.13783	0.06568		-10	0.04783	0.02703	0.01322	-0.0303	0.17295	-0.01013	0.03677	0.03226
		0	0.96365	0.98198	1	0.9697	0.91796	1	0.91233	0.95011	0.9225	1	0.98409	0.97995	1	1	0.9015	0.96558	0.00899		0	0.64952	0.50578	0.73885	0.5188	0.60324	0.06426		0	0.19863	0.00428	0.10083	0.07613	0.34821	0.14562	0.06646		0	0.03954	0.02703	0.00881	-0.03788	0.16186	-0.01221	0.03119	0.03119
		10	0.91901	0.96396	0.99119	0.99621	0.95122	0.9294	0.97808	0.99359	0.97442	1	1	1	0.97399	0.95718	0.96992	0.97321	0.00735		10	0.62511	0.45954	0.6856	0.54737	0.5794	0.05653		10	0.20137	0.00641	0.09857	0.08642	0.33584	0.14572	0.06344		10	0.03316	0.02703	0.01762	-0.02273	0.09756	-0.0146	0.02301	0.0192
		20	0.88138	0.94595	0.94714	1	0.98004	0.81144	1	1	1	0.99383	0.98895	0.98431	0.95954	0.86865	1	0.95741	0.01648		20	0.58762	0.44509	0.61904	0.55414	0.55147	0.04371		20	0.20548	0.00428	0.09782	0.08025	0.31595	0.14075	0.06073		20	0.02806	0.02703	0.00441	-0.02273	0.08204	-0.01489	0.01732	0.01698
		30	0.85204	0.92793	0.92952	0.97727	0.99113	0.64611	1	0.97434	0.99248	0.92798	0.93504	0.94595	0.93064	0.74218	0.99023	0.91752	0.02822		30	0.55536	0.42486	0.50588	0.53083	0.50423	0.0327		30	0.19863	0.00285	0.09707	0.04938	0.28546	0.12668	0.05732		30	0.0236	0.03604	-0.01322	-0.02652	0.02661	-0.01311	0.00557	0.01171

## Sheet: Supplementary Fig. 1
Panel E
wave_number	fsc_nomask	fsc_sphericalmask	fsc_loosemask	fsc_tightmask	fsc_noisesub_true	fsc_noisesub
0.5	1	1	1	1	nan	1
1.5	0.999985	0.999996	1	1	0	1
2.5	0.999949	0.999983	0.999997	1	1	1
3.5	0.999822	0.999934	0.99998	0.999996	0.097561	0.999996
4.5	0.999869	0.999938	0.999974	0.999991	0	0.999991
5.5	0.999154	0.999708	0.999924	0.999994	-0.07	0.999994
6.5	0.999546	0.999796	0.999933	0.999988	-0.062176	0.999988
7.5	0.999648	0.999848	0.999956	0.999969	-0.023904	0.999969
8.5	0.999547	0.999797	0.999924	0.99996	0.011713	0.99996
9.5	0.999403	0.999751	0.999914	0.99996	-0.001508	0.99996
10.5	0.999247	0.999638	0.999865	0.999955	-0.002635	0.999955
11.5	0.998854	0.999435	0.999798	0.999932	-0.015943	0.999932
12.5	0.997604	0.998785	0.999654	0.999878	0	0.999878
13.5	0.993819	0.99703	0.99886	0.99978	0.004055	0.99978
14.5	0.986521	0.993218	0.997339	0.99973	-0.011166	0.99973
15.5	0.982313	0.991648	0.997069	0.999695	0.000196	0.999695
16.5	0.987989	0.993871	0.99756	0.99967	-0.000362	0.99967
17.5	0.991945	0.995633	0.998008	0.999635	-0.005088	0.999635
18.5	0.99184	0.995424	0.998012	0.999505	-0.005087	0.999505
19.5	0.99208	0.995701	0.997869	0.999436	-0.003178	0.999436
20.5	0.991039	0.995061	0.997631	0.999386	-0.002236	0.999386
21.5	0.989639	0.994273	0.997497	0.999361	0.011805	0.999361
22.5	0.990424	0.995155	0.997661	0.999348	0.012006	0.999348
23.5	0.990334	0.994864	0.99777	0.999334	0.008783	0.999334
24.5	0.990343	0.994462	0.997436	0.999284	0.006041	0.999284
25.5	0.989167	0.993991	0.997177	0.999182	0.005504	0.999182
26.5	0.987372	0.992789	0.996777	0.998953	-0.000456	0.998953
27.5	0.985513	0.991979	0.996038	0.998701	0.000642	0.998701
28.5	0.984328	0.990602	0.995366	0.998553	-0.003264	0.998553
29.5	0.980409	0.98827	0.994393	0.998151	-0.002165	0.998151
30.5	0.977905	0.986997	0.993008	0.997593	-0.000843	0.997593
31.5	0.97409	0.984492	0.991824	0.996878	-0.00151	0.996878
32.5	0.970199	0.981988	0.990799	0.996354	0.002284	0.996354
33.5	0.968035	0.980392	0.989631	0.995609	0.004594	0.995609
34.5	0.962826	0.977283	0.987337	0.994744	-0.000318	0.994744
35.5	0.954502	0.970463	0.984292	0.994008	0.000219	0.994008
36.5	0.94574	0.966512	0.981372	0.992919	-0.002117	0.992919
37.5	0.939328	0.960984	0.977955	0.991504	-9.8e-05	0.991504
38.5	0.9313	0.957472	0.975428	0.990113	0.00038	0.990113
39.5	0.928362	0.954247	0.97366	0.989232	0.00298	0.989232
40.5	0.928274	0.953041	0.971911	0.987369	0.003114	0.987369
41.5	0.921401	0.949347	0.970105	0.985108	0.003776	0.985108
42.5	0.918874	0.94647	0.967309	0.983727	0.001426	0.983727
43.5	0.917207	0.943978	0.964826	0.983285	-0.002277	0.983285
44.5	0.917099	0.944152	0.96569	0.982726	-0.004572	0.982726
45.5	0.911668	0.941785	0.962697	0.980176	-0.002043	0.980176
46.5	0.901042	0.93248	0.957157	0.977995	-0.001454	0.977995
47.5	0.907721	0.936684	0.957847	0.978108	-0.001759	0.978108
48.5	0.907983	0.938256	0.961094	0.978809	-0.003979	0.978809
49.5	0.919112	0.945089	0.963881	0.98003	-0.004392	0.98003
50.5	0.922279	0.947822	0.966333	0.981391	-0.001546	0.981391
51.5	0.933542	0.954669	0.970044	0.983108	-0.001191	0.983108
52.5	0.938072	0.958431	0.972763	0.984329	-0.002987	0.984329
53.5	0.940954	0.959685	0.974857	0.98472	-0.004774	0.98472
54.5	0.940025	0.959826	0.973704	0.984165	-0.004576	0.984165
55.5	0.938627	0.957926	0.971802	0.983467	-0.00613	0.983467
56.5	0.938746	0.957972	0.971601	0.982711	-0.006147	0.982711
57.5	0.932922	0.955625	0.970537	0.982322	-0.003257	0.982322
58.5	0.928397	0.951259	0.968486	0.981673	0.001121	0.981673
59.5	0.918272	0.946351	0.966053	0.980437	-0.00075	0.980437
60.5	0.915484	0.944513	0.963375	0.978742	-0.005143	0.978742
61.5	0.90786	0.938482	0.959746	0.976942	-0.008081	0.976942
62.5	0.893981	0.929892	0.955248	0.974708	-0.006728	0.974708
63.5	0.880737	0.921357	0.94984	0.972054	-0.00764	0.972054
64.5	0.86439	0.911077	0.943655	0.969665	-0.006148	0.969665
65.5	0.84103	0.897726	0.938018	0.966816	-0.004	0.966816
66.5	0.818998	0.882625	0.92768	0.962694	-0.00365	0.962694
67.5	0.786466	0.861006	0.911721	0.956957	-0.009293	0.956957
68.5	0.742512	0.829408	0.894853	0.949572	-0.016969	0.949572
69.5	0.716975	0.812587	0.879639	0.939352	-0.026174	0.939352
70.5	0.669713	0.772992	0.856963	0.927814	-0.029226	0.927814
71.5	0.621807	0.742862	0.839274	0.918193	-0.004453	0.918193
72.5	0.590619	0.71708	0.821996	0.908206	0.088486	0.908206
73.5	0.5494	0.690345	0.803403	0.898982	0.322613	0.898982
74.5	0.521809	0.659607	0.784875	0.888902	0.620594	0.888902
75.5	0.463635	0.617469	0.758113	0.877632	0.790219	0.790219
76.5	0.409523	0.565583	0.723328	0.856171	0.790179	0.790179
77.5	0.363271	0.512228	0.672178	0.829188	0.75007	0.75007
78.5	0.29273	0.435654	0.607484	0.799724	0.714897	0.714897
79.5	0.235856	0.361877	0.535045	0.767066	0.682693	0.682693
80.5	0.190737	0.324308	0.49437	0.735065	0.65114	0.65114
81.5	0.176421	0.295246	0.482543	0.705428	0.627188	0.627188
82.5	0.152859	0.274785	0.43991	0.674116	0.599285	0.599285
83.5	0.129198	0.221068	0.374716	0.633547	0.554252	0.554252
84.5	0.107951	0.186661	0.336059	0.585509	0.510226	0.510226
85.5	0.091534	0.162071	0.314772	0.546626	0.486524	0.486524
86.5	0.075946	0.15252	0.280572	0.513649	0.463525	0.463525
87.5	0.061099	0.12905	0.23606	0.480038	0.427854	0.427854
88.5	0.049444	0.12717	0.227987	0.451066	0.396277	0.396277
89.5	0.038598	0.076125	0.164166	0.404068	0.350671	0.350671
90.5	0.012927	0.058752	0.130107	0.363292	0.314009	0.314009
91.5	0.016421	0.054532	0.128572	0.333506	0.288806	0.288806
92.5	0.020686	0.058834	0.119545	0.300715	0.254754	0.254754
93.5	0.025064	0.036504	0.077904	0.245338	0.201487	0.201487
94.5	0.012954	0.028127	0.079231	0.203988	0.166669	0.166669
95.5	0.00658	0.015632	0.066174	0.189961	0.158078	0.158078
96.5	0.011956	0.014914	0.048848	0.169937	0.136868	0.136868
97.5	0.002863	0.006459	0.018936	0.127585	0.086549	0.086549
98.5	0.013625	0.014964	0.017822	0.113065	0.070732	0.070732
99.5	0.00271	0.015944	0.039922	0.097796	0.071838	0.071838
100.5	0.005257	0.006991	0.022344	0.090527	0.075133	0.075133
101.5	0.006345	0.010527	0.017746	0.097707	0.082676	0.082676
102.5	0.00431	0.01764	0.032683	0.100304	0.086656	0.086656
103.5	0.003383	0.011695	0.035832	0.09571	0.090706	0.090706
104.5	0.003086	-0.000943	0.03816	0.072397	0.076461	0.076461
105.5	-0.004433	0.006305	0.027418	0.031292	0.02809	0.02809
106.5	0.006017	0.006648	0.016343	0.022613	0.018866	0.018866
107.5	-0.005437	0.001659	0.01292	0.045488	0.047859	0.047859
108.5	0.008789	-9.5e-05	0.003131	0.057707	0.061065	0.061065
109.5	-0.008511	-0.012499	-0.010442	0.053892	0.052823	0.052823
110.5	0.001761	0.008918	-0.003818	0.040934	0.041402	0.041402
111.5	0.00619	0.014552	0.005083	0.053485	0.05221	0.05221
112.5	0.01809	0.011279	0.026444	0.06132	0.059492	0.059492
113.5	0.001234	0.007956	0.006083	0.048909	0.044217	0.044217
114.5	-0.004797	-0.001501	-0.006998	0.024476	0.027328	0.027328
115.5	-0.003557	-0.011028	-0.038276	-0.004544	0.003777	0.003777
116.5	-0.002701	-0.00288	-0.017983	-0.004434	-0.006539	-0.006539
117.5	0.013047	0.001485	-0.00257	0.024175	0.010804	0.010804
118.5	-0.002223	0.008678	0.022234	0.030679	0.021282	0.021282
119.5	-0.005884	-0.008617	0.003157	0.014723	0.00831	0.00831
120.5	-0.000788	-0.007044	0.007329	0.007515	0.005809	0.005809
121.5	-0.001345	0.005338	0.006717	0.008134	0.006624	0.006624
122.5	-0.009344	0.001192	0.008071	0.025338	0.021416	0.021416
123.5	-0.001381	0.00044	0.014491	0.02584	0.016698	0.016698
124.5	0.009693	0.001795	0.003299	0.02374	0.020862	0.020862
125.5	0.000883	-0.003669	0.023003	0.018329	0.019612	0.019612
126.5	0.005803	0.011143	0.01204	0.020158	0.018479	0.018479
127.5	0.00563	0.012647	0.025301	0.034725	0.030515	0.030515
128.5	0.004007	0.025468	0.042274	0.025716	0.023432	0.023432
129.5	0.003921	6.1e-05	0.011693	-0.004574	-0.006196	-0.006196
130.5	0.005854	0.009593	0.001947	0.002677	0.006277	0.006277
131.5	-0.000851	0.000924	0.003016	0.011288	0.018085	0.018085
132.5	0.005454	-0.008431	-0.014433	-0.004096	0.001083	0.001083
133.5	-0.002426	-0.008312	-0.000846	-0.01232	-0.010771	-0.010771
134.5	-0.00499	-0.015769	0.002763	0.012445	0.010884	0.010884
135.5	0.004959	0.008163	0.015302	0.023778	0.021401	0.021401
136.5	0.003293	0.011858	0.029882	0.017557	0.020534	0.020534
137.5	0.004664	-0.005882	-0.001654	0.012798	0.021329	0.021329
138.5	-0.001466	0.010414	0.01805	0.027372	0.035629	0.035629
139.5	0.006866	-0.001141	0.026466	0.039761	0.044384	0.044384
140.5	0.002509	0.004249	0.009303	0.029142	0.031476	0.031476
141.5	-0.001865	-0.006564	-0.000356	0.015422	0.016429	0.016429
142.5	0.000587	0.004937	-0.003208	0.012592	0.014901	0.014901
143.5	0.009412	0.011021	0.030701	0.018511	0.022388	0.022388
144.5	0.004952	0.008496	0.029029	0.02466	0.025755	0.025755
145.5	0.002198	0.008982	0.009819	0.007541	0.011785	0.011785
146.5	-0.000379	0.006715	0.002208	-0.011429	-0.010649	-0.010649
147.5	0.007507	0.00249	-0.001809	-0.015502	-0.019451	-0.019451
148.5	0.000193	0.001001	0.004863	-0.010449	-0.015271	-0.015271
149.5	0.001604	-0.002316	0.006237	0.000254	-0.001033	-0.001033
150.5	0.007138	0.01678	-0.008363	-0.003933	-0.007645	-0.007645
151.5	0.00219	-0.004609	-0.007719	0.001226	-0.002579	-0.002579
152.5	0.003047	0.003503	0.012094	0.020271	0.012708	0.012708
153.5	-0.003463	-0.006549	-0.002067	0.012442	0.001925	0.001925
154.5	-0.001192	-0.004819	-0.010689	-0.016026	-0.028664	-0.028664
155.5	0.005355	0.012011	-0.004071	-0.00875	-0.022902	-0.022902
156.5	-0.001264	-0.008397	0.002227	0.002374	-0.007463	-0.007463
157.5	-0.00195	-0.001066	0.003132	-0.002554	-0.003057	-0.003057

## Sheet: Supplementary Fig. 2
Sup. Fig2
		Panel B.
		Remaining current %
		22March13_0051	22March13_0055	22March13_0059	22March14_0007	22March14_0009	22March14_0016	22March16_0008	22March16_0027	22March16_0033	AVERAGE %	SEM
	2mM K+	8.41012	8.29604	8.74426	10.9319	7.42893	6.78764	12.3016	14.3114	10.1176	9.70327	0.86524
		22March13_0053	22March13_0057	22March13_0061	22March14_0005	22March14_0011	22March14_0019	22March16_0010	22March16_0029	22March16_0035
	100mM K+	35.2509	18.8993	26.3077	34.9873	24.8047	33.1759	34.3433	35.5782	29.2253	30.2858	2.07751
		Panel C.
	2mM K+	Voltage	22March16_0028	22March16_0034	22March16_0034	AVERAGE	SEM	100mM K+	Voltage	22March16_0030	22March16_0036	22March16_0036	AVERAGE	SEM
		mV							mV
		norm to max P1							norm to max P1
		-100	1	1	1	1	0		-100	1	1	1	1	0
		-90	0.975485	0.978394	0.904444	0.95277	0.02961		-90	0.992577	0.956078	0.825147	0.9246	0.06225
		-80	0.973795	0.980002	0.89744	0.95041	0.03251		-80	0.993823	0.949714	0.823213	0.92225	0.06262
		-70	0.972196	0.979882	0.900477	0.95085	0.03097		-70	0.996341	0.948276	0.825198	0.92327	0.06242
		-60	0.96823	0.965597	0.899709	0.94451	0.02745		-60	0.996286	0.943427	0.825866	0.92186	0.06168
		-50	0.933339	0.839772	0.885495	0.8862	0.03308		-50	0.982361	0.898196	0.825208	0.90192	0.05561
		-40	0.674429	0.331776	0.715133	0.57378	0.14889		-40	0.764916	0.60503	0.728552	0.6995	0.05926
		-30	0.200546	0.156658	0.272916	0.21004	0.04151		-30	0.460051	0.248171	0.305062	0.33776	0.07754
		-20	0.143962	0.159644	0.148874	0.15083	0.00567		-20	0.431904	0.250803	0.245702	0.30947	0.075
		-10	0.15301	0.167072	0.147109	0.15573	0.00725		-10	0.462077	0.281026	0.267173	0.33676	0.0769
		0	0.165411	0.177804	0.150191	0.16447	0.00978		0	0.488566	0.306527	0.287773	0.36096	0.07843
	Panel D.
		CTROL								100nM NB
	100mM K+	Voltage	22March16_0037	22March17_0010	22March19_0003	22March19_0008	AVERAGE	SEM		Voltage	22March16_0039	22March17_0012	22March19_0005	22March19_0010	AVERAGE	SEM
		mV	µA	µA	µA	µA	µA			mV	µA	µA	µA	µA	µA
							n=4								n=4
		-80	-0.01475	-0.00478	-0.02923	0.000876578	-0.01197	0.00539		-80	0.000737463	-0.00184	0.000695894	0	-0.000101219	0.000492513
		-70	-0.01254	-0.00515	-0.0334	0.000350631	-0.01268	0.00604		-70	-0.00221	-0.00147	-0.00278	-0.000525947	-0.00175	0.000398501
		-60	-0.01844	-0.00662	-0.03132	-0.000175316	-0.01414	0.0056		-60	-0.000737463	0.000735294	0	-0.0014	-0.000351173	0.000376998
		-50	-0.00221	0.000735294	-0.00139	0.00771	0.00121	0.00184		-50	0.00221	0.00184	0	-0.000701262	0.000837341	0.00057547
		-40	0.25074	0.10846	0.37996	0.26017	0.24983	0.04536		-40	0.01327	0.00956	0.03897	0.0121	0.01848	0.00561
		-30	0.78245	0.65	0.72234	0.77314	0.73198	0.02478		-30	0.06637	0.06618	0.20598	0.07977	0.10458	0.02772
		-20	0.96903	0.88713	0.92971	0.90796	0.92346	0.01429		-20	0.12979	0.15404	0.26653	0.12149	0.16796	0.02741
		-10	0.99041	0.96544	0.99722	0.95617	0.97731	0.00801		-10	0.14233	0.19485	0.27001	0.13008	0.18432	0.02599
		0	1	0.99485	1	0.96914	0.991	0.00603		0	0.13643	0.19301	0.24217	0.11974	0.17284	0.0228
		10	0.98599	1	0.98399	0.99404	0.99101	0.00302		10	0.12832	0.18529	0.20738	0.10642	0.15685	0.01932
		20	0.96829	0.99816	0.94711	1	0.97839	0.01038		20	0.11726	0.16875	0.18093	0.10116	0.14202	0.01583
		30	0.93289	0.98934	0.88379	0.99264	0.94966	0.02114		30	0.11357	0.15404	0.15588	0.09292	0.1291	0.01267
		40	0.86062	0.96581	0.74113	0.96301	0.88264	0.04339		40	0.09808	0.14265	0.12874	0.08047	0.11248	0.01156
		50	0.73378	0.90956	0.30828	0.89288	0.71112	0.11431		50	0.07965	0.13015	0.09047	0.06644	0.09168	0.01121

## Sheet: Supplementary Fig. 3
Panel C
wave_number	fsc_nomask	fsc_sphericalmask	fsc_loosemask	fsc_tightmask	fsc_noisesub_true	fsc_noisesub
0.5	1	1	1	1	nan	1
1.5	0.999981	0.999987	1	1	1	1
2.5	0.999969	0.999984	0.999996	1	1	1
3.5	0.999797	0.999969	0.999974	0.999998	0	0.999998
4.5	0.99954	0.999805	0.999957	0.999995	-0.059524	0.999995
5.5	0.999606	0.999845	0.999982	0.999991	-0.02069	0.999991
6.5	0.999581	0.999804	0.999969	0.999994	-0.11236	0.999994
7.5	0.99872	0.999424	0.999927	0.999996	-0.109375	0.999996
8.5	0.99917	0.999658	0.999958	0.999993	-0.017544	0.999993
9.5	0.999318	0.999729	0.999962	0.999985	0.034351	0.999985
10.5	0.99915	0.99963	0.999958	0.999972	-0.024229	0.999972
11.5	0.999138	0.999636	0.999938	0.999969	-0.03854	0.999969
12.5	0.998897	0.999448	0.9999	0.999965	0.016611	0.999965
13.5	0.998446	0.999248	0.999864	0.999956	-0.027778	0.999956
14.5	0.998184	0.999162	0.999837	0.999932	-0.01865	0.999932
15.5	0.996933	0.998676	0.999772	0.999891	-0.008242	0.999891
16.5	0.994488	0.997075	0.999447	0.99981	-0.028387	0.99981
17.5	0.98841	0.994162	0.998761	0.999726	-0.012343	0.999726
18.5	0.977974	0.989553	0.998004	0.999636	-0.009253	0.999636
19.5	0.965954	0.985231	0.997116	0.999524	0.013457	0.999524
20.5	0.965915	0.984519	0.99708	0.999416	0.007397	0.999416
21.5	0.971787	0.985957	0.997642	0.999362	0.008057	0.999362
22.5	0.97977	0.989113	0.997769	0.999334	0.007376	0.999334
23.5	0.982481	0.990477	0.997751	0.99933	0.006891	0.99933
24.5	0.983022	0.989987	0.997824	0.999258	0.006543	0.999258
25.5	0.979588	0.988689	0.997346	0.999177	0.008471	0.999177
26.5	0.977097	0.987351	0.996847	0.999118	0.008573	0.999118
27.5	0.976587	0.987076	0.996751	0.998995	0.006423	0.998995
28.5	0.975848	0.98669	0.996721	0.998964	0.001379	0.998964
29.5	0.97475	0.986379	0.996709	0.998985	-0.004955	0.998985
30.5	0.97334	0.984971	0.996408	0.998947	-0.005233	0.998947
31.5	0.971348	0.983626	0.996095	0.998778	-0.007768	0.998778
32.5	0.971943	0.983127	0.995786	0.998582	-0.002275	0.998582
33.5	0.971315	0.983212	0.995404	0.998413	0.001875	0.998413
34.5	0.972391	0.984324	0.995375	0.998278	0.002624	0.998278
35.5	0.968574	0.981583	0.995056	0.998189	-0.002144	0.998189
36.5	0.964867	0.978957	0.9941	0.998099	0.004183	0.998099
37.5	0.958295	0.975271	0.99334	0.99798	0.003529	0.99798
38.5	0.955037	0.973242	0.992588	0.997528	-0.001763	0.997528
39.5	0.950609	0.968462	0.991484	0.996614	0.002371	0.996614
40.5	0.944779	0.966244	0.990008	0.995756	-0.000646	0.995756
41.5	0.939291	0.962205	0.98878	0.995277	-0.002886	0.995277
42.5	0.935401	0.960285	0.988042	0.994978	-0.005465	0.994978
43.5	0.924763	0.952062	0.98607	0.994238	-0.004218	0.994238
44.5	0.918153	0.947008	0.983152	0.993421	-0.001052	0.993421
45.5	0.912036	0.943375	0.981606	0.992905	0.000403	0.992905
46.5	0.893436	0.928459	0.977662	0.991896	0.002853	0.991896
47.5	0.881359	0.92212	0.973912	0.990453	0.006205	0.990453
48.5	0.865918	0.913171	0.969881	0.988447	0.006138	0.988447
49.5	0.8501	0.897216	0.965352	0.98611	0.002543	0.98611
50.5	0.842027	0.88952	0.96205	0.983922	-0.002356	0.983922
51.5	0.841617	0.890822	0.959624	0.982378	-0.003173	0.982378
52.5	0.842352	0.891149	0.956679	0.981266	0.000169	0.981266
53.5	0.825827	0.880759	0.952604	0.978637	0.002499	0.978637
54.5	0.828831	0.88172	0.95008	0.976054	0.005865	0.976054
55.5	0.827875	0.876475	0.947211	0.973009	0.008113	0.973009
56.5	0.816738	0.869689	0.944001	0.971313	0.0095	0.971313
57.5	0.815189	0.869436	0.944306	0.970756	0.00356	0.970756
58.5	0.818073	0.869531	0.94307	0.96906	-0.005326	0.96906
59.5	0.796864	0.857055	0.939161	0.966368	-0.010522	0.966368
60.5	0.799281	0.856904	0.936093	0.96563	-0.011738	0.96563
61.5	0.797509	0.855609	0.934093	0.966192	-0.009806	0.966192
62.5	0.807516	0.86019	0.937077	0.966923	-0.006966	0.966923
63.5	0.821865	0.871442	0.940929	0.968403	-0.005701	0.968403
64.5	0.825003	0.876093	0.94149	0.968015	-0.0055	0.968015
65.5	0.833367	0.880416	0.942983	0.969088	-0.002765	0.969088
66.5	0.84848	0.890969	0.947104	0.970854	-0.002587	0.970854
67.5	0.855305	0.897291	0.949961	0.971441	-0.006419	0.971441
68.5	0.866043	0.903692	0.951947	0.97215	-0.007971	0.97215
69.5	0.86252	0.90385	0.951341	0.971663	-0.00807	0.971663
70.5	0.860623	0.901619	0.951351	0.971409	-0.009906	0.971409
71.5	0.864733	0.903914	0.951722	0.970948	-0.015882	0.970948
72.5	0.862632	0.903086	0.950268	0.970261	-0.019154	0.970261
73.5	0.849829	0.896072	0.947842	0.969668	-0.018021	0.969668
74.5	0.845248	0.888364	0.94321	0.967773	-0.01436	0.967773
75.5	0.832287	0.883956	0.939024	0.965453	-0.015172	0.965453
76.5	0.81833	0.873118	0.933157	0.961731	-0.02159	0.961731
77.5	0.79655	0.857462	0.926462	0.957385	-0.038713	0.957385
78.5	0.783407	0.848814	0.920215	0.953335	-0.062112	0.953335
79.5	0.764506	0.835867	0.913144	0.949699	-0.082964	0.949699
80.5	0.736404	0.818499	0.905259	0.946093	-0.084866	0.946093
81.5	0.719374	0.803106	0.89534	0.9393	-0.049412	0.9393
82.5	0.68776	0.777045	0.882047	0.93175	0.04558	0.93175
83.5	0.644942	0.743854	0.862469	0.920324	0.24093	0.920324
84.5	0.603742	0.710457	0.839113	0.907916	0.531802	0.907916
85.5	0.55744	0.675237	0.812449	0.89114	0.749778	0.749778
86.5	0.519405	0.643956	0.788543	0.875657	0.782702	0.782702
87.5	0.461208	0.582653	0.755766	0.855593	0.754404	0.754404
88.5	0.428344	0.55395	0.722336	0.835039	0.745172	0.745172
89.5	0.373673	0.504874	0.691038	0.814943	0.745803	0.745803
90.5	0.343869	0.475507	0.660563	0.795699	0.736567	0.736567
91.5	0.309054	0.433969	0.621119	0.766026	0.701577	0.701577
92.5	0.264691	0.389449	0.581872	0.741456	0.670419	0.670419
93.5	0.220562	0.343111	0.54056	0.712091	0.642569	0.642569
94.5	0.220709	0.324332	0.523653	0.681605	0.62351	0.62351
95.5	0.178045	0.296261	0.483603	0.643017	0.589556	0.589556
96.5	0.158569	0.25039	0.417858	0.602142	0.547393	0.547393
97.5	0.110197	0.189903	0.352005	0.552179	0.496463	0.496463
98.5	0.112251	0.18143	0.327419	0.511366	0.449386	0.449386
99.5	0.094832	0.161167	0.304725	0.495558	0.430791	0.430791
100.5	0.084284	0.151581	0.297381	0.477035	0.422699	0.422699
101.5	0.076202	0.13154	0.256787	0.452545	0.409847	0.409847
102.5	0.055632	0.09969	0.218605	0.410142	0.367941	0.367941
103.5	0.041156	0.077352	0.179108	0.353082	0.302065	0.302065
104.5	0.052923	0.087028	0.150157	0.297221	0.248709	0.248709
105.5	0.015941	0.042034	0.116127	0.247818	0.208009	0.208009
106.5	0.017045	0.039807	0.09968	0.230255	0.192809	0.192809
107.5	0.012663	0.042267	0.083207	0.221566	0.1789	0.1789
108.5	0.017607	0.036602	0.074369	0.206134	0.16965	0.16965
109.5	0.023908	0.034014	0.069181	0.169396	0.138447	0.138447
110.5	0.016637	0.033107	0.054879	0.122766	0.088615	0.088615
111.5	-0.008981	-0.001538	0.041526	0.096472	0.06232	0.06232
112.5	0.004819	0.018694	0.043618	0.094873	0.06871	0.06871
113.5	0.002786	0.003907	0.028672	0.087752	0.065847	0.065847
114.5	-0.008826	-0.00272	0.012083	0.065265	0.040691	0.040691
115.5	0.000368	-0.006554	0.002482	0.048008	0.024903	0.024903
116.5	0.017536	0.017201	0.017215	0.061603	0.049086	0.049086
117.5	0.009762	0.023909	0.049944	0.07511	0.063494	0.063494
118.5	0.012448	0.012699	0.049908	0.072865	0.057988	0.057988
119.5	0.006699	0.006245	0.044765	0.063679	0.048114	0.048114
120.5	0.011357	0.009147	0.042239	0.052161	0.039808	0.039808
121.5	0.009579	0.005034	0.024455	0.051496	0.044806	0.044806
122.5	-0.00083	-0.003012	0.011638	0.048752	0.0399	0.0399
123.5	-0.005986	-0.004399	0.012754	0.031408	0.024804	0.024804
124.5	-0.006712	0.005946	-0.002189	0.002614	-0.004959	-0.004959
125.5	0.001383	0.005904	-0.009059	0.002551	-0.006661	-0.006661
126.5	0.00059	-0.002612	-0.007677	0.025157	0.021061	0.021061
127.5	-0.009791	-0.007338	0.007839	0.03279	0.027979	0.027979
128.5	0.00925	0.018709	0.010842	0.031842	0.021714	0.021714
129.5	-0.006655	-0.011532	0.018579	0.028976	0.014766	0.014766
130.5	0.002685	0.007487	0.035096	0.047518	0.029157	0.029157
131.5	0.014675	0.019631	0.034652	0.057461	0.036535	0.036535
132.5	-0.00014	0.002943	0.040569	0.047892	0.033456	0.033456
133.5	0.002581	0.018213	0.033556	0.035208	0.024174	0.024174
134.5	-0.000807	0.009257	0.010998	0.020414	0.010659	0.010659
135.5	-0.004424	-0.010842	0.003561	0.011862	0.002318	0.002318
136.5	0.001334	0.010797	0.016413	0.014785	0.010817	0.010817
137.5	-0.000101	0.001944	0.031646	0.018502	0.023096	0.023096
138.5	0.009063	0.026152	0.035287	0.013973	0.019804	0.019804
139.5	0.008782	0.009237	0.020254	0.003456	0.005512	0.005512
140.5	-0.009531	-0.011003	0.012402	0.002463	0.005999	0.005999
141.5	0.002134	0.009254	0.027275	0.009259	0.012956	0.012956
142.5	0.004113	-0.003688	0.024313	0.010381	0.010967	0.010967
143.5	0.003624	0.000867	-0.004463	0.008422	0.004778	0.004778
144.5	-0.00932	-0.00946	-0.017054	0.00146	-0.005773	-0.005773
145.5	-0.005784	-0.016521	0.000137	0.011556	0.001841	0.001841
146.5	-0.005228	-0.000406	0.02812	0.030076	0.022425	0.022425
147.5	0.002564	0.011934	0.030316	0.040525	0.034996	0.034996
148.5	0.004629	0.006005	0.009339	0.027234	0.022343	0.022343
149.5	0.005013	0.012502	0.005699	0.026424	0.020894	0.020894
150.5	0.000629	0.007628	0.009222	0.032593	0.027602	0.027602
151.5	-0.001541	0.003796	0.027028	0.037936	0.032808	0.032808
152.5	-0.004438	0.000794	0.048899	0.035885	0.030697	0.030697
153.5	0.011252	0.008646	0.040456	0.044733	0.039245	0.039245
154.5	0.005551	-0.002366	0.008902	0.041884	0.03577	0.03577
155.5	0.000495	-0.010833	-0.001301	0.022621	0.016873	0.016873
156.5	-0.00616	0.000799	-0.004801	0.005869	0.003712	0.003712
157.5	0.003495	0.002592	0.005815	0.006187	0.012574	0.012574
158.5	0.004507	0.008761	0.015517	0.00123	0.015056	0.015056
159.5	-0.005665	-0.010891	-0.00598	0.001707	0.017863	0.017863
160.5	-0.003115	-0.014526	-0.01132	0.008383	0.021661	0.021661
161.5	0.001771	0.009612	0.009308	0.012225	0.019097	0.019097
162.5	0.000788	0.006901	0.017774	0.017655	0.021127	0.021127
163.5	0.00426	0.006295	0.017031	0.00815	0.006282	0.006282
164.5	0.00021	-0.007891	0.003899	0.002612	-4.4e-05	-4.4e-05
165.5	0.001375	-0.002041	-0.005463	-0.003211	-0.007602	-0.007602
166.5	0.002015	0.002106	0.003199	0.000435	-0.002947	-0.002947
167.5	-0.000773	0.004543	0.012698	0.010715	0.007058	0.007058
168.5	-0.008878	-0.003507	0.004395	0.023048	0.022481	0.022481
169.5	0.001022	0.004089	0.015057	0.030326	0.034784	0.034784
170.5	-0.001609	-0.004466	0.022983	0.022922	0.024618	0.024618
171.5	-0.012491	-0.014473	0.003202	0.010709	0.009554	0.009554
172.5	-0.000158	2.1e-05	-0.004696	0.0088	0.001316	0.001316
173.5	-0.001006	-0.00268	0.006986	0.026426	0.016192	0.016192
174.5	0.005958	-0.002759	0.019354	0.037343	0.024206	0.024206
175.5	-0.009376	-0.010205	0.011256	0.027987	0.014609	0.014609
176.5	0.000372	0.001884	0.010509	0.009013	-0.002377	-0.002377
177.5	-0.00172	-0.001952	0.003566	-0.001276	-0.006588	-0.006588
178.5	0.006989	0.013407	-0.000665	-0.005969	-0.004342	-0.004342
179.5	-0.000455	-0.001952	-0.007374	-0.014089	-0.008126	-0.008126
180.5	0.003773	0.003742	-0.009122	-0.011917	-0.006717	-0.006717
181.5	0.008206	0.00883	0.016853	0.002243	0.008173	0.008173
182.5	0.00421	0.00705	0.031829	0.020792	0.028171	0.028171
183.5	0.003806	0.003892	0.005758	0.037079	0.042425	0.042425
184.5	0.000872	0.006775	0.010692	0.039407	0.041351	0.041351
185.5	-0.008836	-0.001349	0.029759	0.033692	0.037048	0.037048
186.5	0.000783	0.002245	0.011335	0.013583	0.019425	0.019425
187.5	-0.000713	-0.000965	-0.004944	-0.014059	-0.012644	-0.012644
188.5	-0.002141	0.00494	0.00143	-0.00979	-0.014482	-0.014482
189.5	-0.001254	-0.008406	0.003372	0.004763	-0.004469	-0.004469
190.5	-0.002446	-0.01043	0.004885	0.016042	0.010502	0.010502
191.5	-0.003442	0.001633	0.014887	0.008779	0.007531	0.007531
192.5	0.006832	0.004388	0.011473	0.004118	0.007459	0.007459
193.5	-0.004556	-0.004499	-0.008664	0.004672	0.008049	0.008049
194.5	-0.000337	0.000341	-0.002785	0.003194	0.00633	0.00633
195.5	0.004866	0.003452	0.005681	-0.000863	-0.000701	-0.000701
196.5	-0.001518	0.000422	-0.007837	-0.00029	-0.003933	-0.003933
197.5	0.000957	-0.009184	-0.011636	-0.003462	-0.010511	-0.010511
198.5	0.001333	-0.000782	0.00192	0.003201	-0.002073	-0.002073
199.5	0.00114	-0.001181	0.008183	0.020635	0.015521	0.015521
200.5	0.001154	-0.001388	0.011743	0.034904	0.031766	0.031766
201.5	0.00012	-0.001731	0.004179	0.026717	0.026963	0.026963
202.5	-0.001976	-0.004998	0.002554	0.01248	0.011316	0.011316
203.5	0.005651	0.011596	0.007754	0.002557	-0.002612	-0.002612
204.5	-0.002024	0.000425	-0.000519	-0.00069	-0.004082	-0.004082
205.5	-0.002981	-0.00607	-0.018284	-0.007645	-0.006434	-0.006434

## Sheet: Supplementary Fig. 4
Sup. Fig4.
	Panel B.
	2mM K+	CONTROL							10nM ShK-alone
		Voltage	22March20_0038	22March20_0042	22March20_0046	AVEARGE CTRL	SEM		Voltage	22March20_0040	22March20_0044	22March20_0048	AVEARGE 10nM ShKalone	SEM
		mV	µA	µA	µA	µA			mV	µA	µA	µA	µA
						n=3							n=3
		-80	-0.01042	-0.01543	-0.000555556	-0.0088	0.00535		-80	0.00174	0.000701262	-0.00333	-0.000298318	0.00189
		-70	-0.01216	-0.01753	-0.000555556	-0.01008	0.00614		-70	-0.000579039	-0.00561	-0.00444	-0.00354	0.00186
		-60	-0.01274	-0.01893	0.00722	-0.00815	0.00967		-60	0.0029	0.0021	-0.00333	0.000555216	0.0024
		-50	0.00116	-0.00421	0.095	0.03065	0.03945		-50	-0.00116	-0.00351	-0.00222	-0.0023	0.000831439
		-40	0.11118	0.15217	0.295	0.18612	0.06823		-40	0.00695	0.0014	0.01111	0.00649	0.00344
		-30	0.32079	0.42987	0.52444	0.42504	0.07206		-30	0.01853	0.00842	0.03389	0.02028	0.00907
		-20	0.53214	0.69004	0.72722	0.6498	0.07324		-20	0.03532	0.00561	0.05778	0.0329	0.0185
		-10	0.70527	0.84362	0.87278	0.80722	0.06328		-10	0.04748	0.00912	0.06889	0.04183	0.02141
		0	0.82513	0.93689	0.96056	0.90752	0.05114		0	0.05385	0.00351	0.07722	0.04486	0.02664
		10	0.92183	0.98738	1	0.96974	0.02967		10	0.05443	0.00842	0.07778	0.04687	0.02496
		20	0.97626	1	0.99389	0.99005	0.00872		20	0.04806	0.01262	0.07556	0.04541	0.02231
		30	1	0.98948	0.93556	0.97501	0.02445		30	0.04517	0.00631	0.07	0.04049	0.0227
	Panel D.
	2mM K+	WASH-IN		ShK-alone		AVERAGE	SEM		ShK-Fab		AVERAGE	SEM	RECOVERY	Shk-alone 15min		AVERAGE	SEM	ShK-Fab 15min		AVERAGE	SEM
			10nM	Tau	SEM			10nM	Tau	SEM			%	10nM				10nM
			22March20_0039	18.7399	2.465			22March12_0027	24.4034	2.88205				22March20_0045	49.1798			22March12_0027	51.2529
			22March20_0043	31.6507	2.1			22March12_0032	23.4155	0.46707				22March20_00493	40.9449			22March12_0032	44.3802
			22March20_0047	24.9888	0.42227			22March25_0021	32.5437	1.19461				22April23_0025	26.9425			22March25_0021	25.5937
						25.1265	1.66242				26.7875	1.51458				39.0224	7.94972			40.4089	9.39217
	Panel F.
	100mM K+	CTROL								10nM Shk-Fab
		norm to max value								norm to max CTROL
		Voltage	22April04_0009	22April02_0000	22April02_0004	22April02_0015	AVERAGE CTRL	SEM		Voltage	22April04_0011	22April02_0002	22April02_0006	22April02_0017	AVERAGE 10nM	SEM
		mV	µA	µA	µA	µA	µA			mV	µA	µA	µA	µA	µA
							n=4								n=4
		-80	0.00743	0	0	0	0.00186	0.00215		-80	-0.000929368	0	0	0	-0.000232342	0.000268285
		-70	0	0.01349	0.00462	0.00177	0.00497	0.00346		-70	-0.00155	0.0021	0.00115	-0.000588408	0.000278768	0.000952677
		-60	0.000309789	0.02607	0.00751	0.00353	0.00935	0.00665		-60	-0.000619579	0.0012	0.00173	0.000882613	0.000798454	0.000582121
		-50	0.05576	0.07492	0.0127	0.01795	0.04033	0.01732		-50	0.000619579	0.0024	-0.000577367	0.00147	0.000977649	0.000730699
		-40	0.34572	0.30536	0.04561	0.23007	0.23169	0.07678		-40	0.000619579	0.0036	0.000577367	0.005	0.00245	0.00128
		-30	0.64188	0.56668	0.32275	0.59606	0.53184	0.08244		-30	0.00279	0.00479	0.00404	0.02589	0.00938	0.00637
		-20	0.82001	0.80402	0.67379	0.88761	0.79636	0.05161		-20	0.0096	0.00569	0.00404	0.06208	0.02035	0.01612
		-10	0.88879	0.91579	0.85739	0.98323	0.9113	0.03093		-10	0.01766	0.00749	0.00808	0.08414	0.02934	0.02126
		0	0.91729	0.96104	0.91513	1	0.94836	0.02333		0	0.02138	0.00719	0.00751	0.09179	0.03197	0.02334
		10	0.93309	0.97393	0.94457	0.99588	0.96187	0.01643		10	0.02261	0.00839	0.00982	0.0962	0.03426	0.02413
		20	0.95105	0.96704	0.94284	0.98029	0.9603	0.00963		20	0.02447	0.00809	0.00982	0.09885	0.03531	0.02482
		30	0.97305	0.97093	0.95727	0.95969	0.96524	0.00457		30	0.02509	0.00839	0.01328	0.10003	0.0367	0.02471

## Sheet: Supplementary Fig. 5
Panel B
wave_number	fsc_nomask	fsc_sphericalmask	fsc_loosemask	fsc_tightmask	fsc_noisesub_true	fsc_noisesub
0.5	1	1	1	1	nan	1
1.5	0.999891	0.999979	1	1	0.75	1
2.5	0.999759	0.999924	0.999995	0.999999	0.125	0.999999
3.5	0.998857	0.999538	0.999962	0.999997	-0.035714	0.999997
4.5	0.996883	0.998777	0.99984	0.999985	-0.011811	0.999985
5.5	0.997685	0.999115	0.999909	0.999958	-0.007184	0.999958
6.5	0.99712	0.998923	0.999873	0.999956	-0.008197	0.999956
7.5	0.991595	0.996509	0.999492	0.999945	-0.0131	0.999945
8.5	0.992391	0.99679	0.999399	0.999919	-0.013343	0.999919
9.5	0.993849	0.997559	0.999585	0.999895	-0.02022	0.999895
10.5	0.993047	0.997063	0.999577	0.999873	-0.028379	0.999873
11.5	0.992335	0.996727	0.999499	0.999829	-0.030466	0.999829
12.5	0.991465	0.99633	0.999409	0.999776	-0.024537	0.999776
13.5	0.988888	0.995447	0.999247	0.999702	-0.013169	0.999702
14.5	0.985093	0.993617	0.999034	0.999561	-0.015993	0.999561
15.5	0.981234	0.991205	0.998721	0.999341	-0.006553	0.999341
16.5	0.973374	0.987549	0.998087	0.999229	-0.001937	0.999229
17.5	0.964211	0.983293	0.997026	0.999102	-0.003328	0.999102
18.5	0.945218	0.973878	0.995014	0.998809	0.00015	0.998809
19.5	0.910146	0.956342	0.990756	0.998268	0.002779	0.998268
20.5	0.863115	0.931128	0.984144	0.997622	0.003671	0.997622
21.5	0.828299	0.913916	0.978134	0.996558	0.003847	0.996558
22.5	0.829925	0.910338	0.976612	0.995724	0.001739	0.995724
23.5	0.84137	0.912793	0.976801	0.995092	0.001879	0.995092
24.5	0.849552	0.915475	0.977803	0.994847	-0.000845	0.994847
25.5	0.854019	0.918241	0.978133	0.994693	-5.6e-05	0.994693
26.5	0.852902	0.914186	0.976617	0.99435	0.000485	0.99435
27.5	0.8562	0.917639	0.976169	0.994043	0.0005	0.994043
28.5	0.86249	0.922896	0.978536	0.993755	0.000877	0.993755
29.5	0.860586	0.920696	0.979453	0.993217	0.001045	0.993217
30.5	0.859435	0.918872	0.978409	0.992774	-0.000834	0.992774
31.5	0.855925	0.914648	0.977017	0.992169	-0.002671	0.992169
32.5	0.852373	0.911893	0.974931	0.99113	-0.005194	0.99113
33.5	0.845209	0.905591	0.972492	0.990263	-0.002947	0.990263
34.5	0.844064	0.902595	0.971192	0.989735	-0.002713	0.989735
35.5	0.842088	0.902434	0.97093	0.989099	-0.003352	0.989099
36.5	0.835254	0.895901	0.968389	0.987475	-0.002605	0.987475
37.5	0.817508	0.882549	0.965006	0.986021	-0.000491	0.986021
38.5	0.803835	0.874679	0.962119	0.984593	0.000572	0.984593
39.5	0.790439	0.865043	0.958332	0.983401	0.000194	0.983401
40.5	0.777293	0.850216	0.95458	0.982226	-0.003014	0.982226
41.5	0.748493	0.83277	0.949306	0.979894	-0.00538	0.979894
42.5	0.743716	0.824711	0.942807	0.977325	-0.004688	0.977325
43.5	0.724498	0.810654	0.936293	0.974352	-0.001825	0.974352
44.5	0.697938	0.790547	0.931236	0.971556	0.000505	0.971556
45.5	0.689563	0.783188	0.927392	0.969772	0.002576	0.969772
46.5	0.66436	0.759831	0.919095	0.966936	0.001345	0.966936
47.5	0.64031	0.741643	0.909344	0.963003	-0.000887	0.963003
48.5	0.607981	0.711442	0.895758	0.956467	-0.002856	0.956467
49.5	0.574335	0.680811	0.879913	0.948592	-0.004206	0.948592
50.5	0.542458	0.652431	0.868193	0.940838	-0.005375	0.940838
51.5	0.501953	0.613297	0.851645	0.931397	-0.003297	0.931397
52.5	0.484882	0.595642	0.834469	0.923366	-0.003196	0.923366
53.5	0.485052	0.595156	0.825615	0.917444	-0.002139	0.917444
54.5	0.475827	0.589114	0.82262	0.91212	-0.004114	0.91212
55.5	0.469606	0.578697	0.817807	0.907762	-0.005231	0.907762
56.5	0.462745	0.574267	0.81129	0.903496	-0.005204	0.903496
57.5	0.437668	0.550887	0.797619	0.897937	-0.004166	0.897937
58.5	0.426707	0.538173	0.790632	0.894403	-0.004294	0.894403
59.5	0.435333	0.536349	0.784402	0.88731	-0.005135	0.88731
60.5	0.411549	0.525373	0.776064	0.882473	-0.003041	0.882473
61.5	0.413153	0.523354	0.766241	0.878318	-0.002567	0.878318
62.5	0.412109	0.518218	0.754881	0.875297	-0.003361	0.875297
63.5	0.391496	0.499345	0.746405	0.871105	-0.004494	0.871105
64.5	0.401389	0.511661	0.751515	0.867864	-0.002892	0.867864
65.5	0.408889	0.519914	0.760824	0.868083	-0.000942	0.868083
66.5	0.42867	0.541347	0.770453	0.873729	-0.000668	0.873729
67.5	0.439082	0.555465	0.776676	0.879194	-0.001757	0.879194
68.5	0.457644	0.569125	0.785003	0.88415	-0.003622	0.88415
69.5	0.470291	0.583906	0.792196	0.888342	-0.005964	0.888342
70.5	0.487041	0.602354	0.804995	0.893415	-0.010884	0.893415
71.5	0.510142	0.620684	0.815464	0.897419	-0.016466	0.897419
72.5	0.519709	0.633457	0.820861	0.901081	-0.023575	0.901081
73.5	0.514892	0.633057	0.820752	0.901654	-0.029419	0.901654
74.5	0.518399	0.634458	0.817918	0.900682	-0.03398	0.900682
75.5	0.503513	0.625307	0.812015	0.897807	-0.037124	0.897807
76.5	0.494878	0.616173	0.806274	0.894515	-0.037946	0.894515
77.5	0.484812	0.609231	0.801027	0.89198	-0.038345	0.89198
78.5	0.471534	0.601329	0.793215	0.886204	-0.037269	0.886204
79.5	0.45697	0.587338	0.785339	0.882149	-0.042121	0.882149
80.5	0.424542	0.559526	0.770024	0.87401	-0.047276	0.87401
81.5	0.406285	0.541352	0.75774	0.867632	-0.047371	0.867632
82.5	0.379733	0.517935	0.741836	0.859914	-0.020916	0.859914
83.5	0.362675	0.502273	0.724291	0.851149	0.050643	0.851149
84.5	0.340169	0.476535	0.703569	0.841151	0.192428	0.841151
85.5	0.306629	0.449051	0.682016	0.829822	0.407362	0.829822
86.5	0.297828	0.434915	0.668865	0.82223	0.614898	0.614898
87.5	0.273052	0.413237	0.653737	0.811912	0.700791	0.700791
88.5	0.247404	0.388427	0.630005	0.797212	0.703119	0.703119
89.5	0.221691	0.344124	0.590666	0.774778	0.684028	0.684028
90.5	0.180873	0.298473	0.538647	0.747921	0.65943	0.65943
91.5	0.157247	0.263427	0.498626	0.719345	0.637145	0.637145
92.5	0.145363	0.247555	0.469323	0.691867	0.620624	0.620624
93.5	0.117802	0.212626	0.4372	0.664403	0.599608	0.599608
94.5	0.09717	0.18363	0.396576	0.634519	0.573136	0.573136
95.5	0.085198	0.158749	0.344397	0.602409	0.544148	0.544148
96.5	0.072786	0.138316	0.300065	0.561494	0.504681	0.504681
97.5	0.059295	0.111941	0.264109	0.5215	0.466213	0.466213
98.5	0.046431	0.101195	0.236364	0.483957	0.427293	0.427293
99.5	0.039715	0.084892	0.227832	0.454651	0.399189	0.399189
100.5	0.038889	0.073975	0.204372	0.429309	0.372414	0.372414
101.5	0.034244	0.070841	0.17502	0.40643	0.350242	0.350242
102.5	0.027962	0.063813	0.154202	0.371255	0.318211	0.318211
103.5	0.016806	0.051651	0.14166	0.334515	0.289157	0.289157
104.5	0.021574	0.048697	0.123242	0.301614	0.265902	0.265902
105.5	0.013298	0.033772	0.107899	0.281718	0.253107	0.253107
106.5	0.018203	0.031852	0.097036	0.258472	0.228401	0.228401
107.5	0.010627	0.031993	0.09428	0.238481	0.200344	0.200344
108.5	0.011437	0.029239	0.095416	0.220072	0.182404	0.182404
109.5	0.012492	0.028466	0.091171	0.202948	0.174548	0.174548
110.5	0.008538	0.020965	0.073432	0.186288	0.168688	0.168688
111.5	0.00747	0.014206	0.050108	0.163123	0.152811	0.152811
112.5	-0.002207	0.002509	0.040645	0.138315	0.131961	0.131961
113.5	0.004866	0.012055	0.04483	0.115045	0.106838	0.106838
114.5	0.006821	0.014956	0.036244	0.087807	0.074541	0.074541
115.5	-0.003445	0.000132	0.02043	0.063868	0.046742	0.046742
116.5	0.009223	0.013207	0.018111	0.05786	0.03902	0.03902
117.5	0.00428	0.012234	0.028547	0.05871	0.047766	0.047766
118.5	0.002169	0.013629	0.039991	0.06781	0.057232	0.057232
119.5	0.006925	0.013675	0.038973	0.070044	0.057808	0.057808
120.5	0.002592	0.012571	0.035738	0.06067	0.04717	0.04717
121.5	0.004176	0.011508	0.0238	0.050618	0.032883	0.032883
122.5	0.003035	0.006546	0.021965	0.046421	0.024326	0.024326
123.5	0.000233	0.00906	0.023864	0.04616	0.029258	0.029258
124.5	-0.002095	0.006033	0.02014	0.051619	0.043313	0.043313
125.5	0.008625	0.010222	0.025515	0.062212	0.05623	0.05623
126.5	0.000656	0.006604	0.031153	0.068959	0.067203	0.067203
127.5	0.00577	0.012635	0.026258	0.065912	0.069502	0.069502
128.5	0.006578	0.006355	0.024669	0.054178	0.062842	0.062842
129.5	0.002673	0.003634	0.029109	0.042133	0.047571	0.047571
130.5	0.003833	0.010786	0.03243	0.036381	0.036002	0.036002
131.5	-0.000384	0.006812	0.026821	0.034505	0.030258	0.030258
132.5	0.000237	0.002411	0.016602	0.033304	0.03307	0.03307
133.5	0.003212	0.00171	0.011002	0.037928	0.036833	0.036833
134.5	-0.000683	0.003955	0.013088	0.039896	0.035618	0.035618
135.5	0.003906	0.007036	0.010165	0.034908	0.028748	0.028748
136.5	0.001331	0.003694	0.005856	0.035106	0.034127	0.034127
137.5	-0.002527	4.5e-05	0.017601	0.044005	0.051219	0.051219
138.5	0.001867	0.00471	0.021912	0.046499	0.058361	0.058361
139.5	0.005961	0.010679	0.018962	0.042467	0.052279	0.052279
140.5	0.003513	0.003025	0.014804	0.032021	0.034145	0.034145
141.5	0.004793	0.002544	0.014818	0.022262	0.012311	0.012311
142.5	0.003232	-0.000403	0.01032	0.015222	-0.000174	-0.000174
143.5	0.006518	0.006936	0.01182	0.014666	-0.000725	-0.000725
144.5	0.008515	0.014764	0.019754	0.020572	0.009702	0.009702
145.5	0.001409	0.004983	0.021665	0.0242	0.014491	0.014491
146.5	0.003093	0.000644	0.010963	0.025022	0.016688	0.016688
147.5	0.001299	-0.000235	0.010675	0.022815	0.015205	0.015205
148.5	-0.00034	0.002184	0.012901	0.019991	0.017544	0.017544
149.5	-0.003039	5.7e-05	0.006215	0.018523	0.012271	0.012271
150.5	-0.001667	-0.005098	-0.001471	0.012997	0.002479	0.002479
151.5	-0.000995	0.000663	4.9e-05	0.015744	0.003275	0.003275
152.5	-0.000683	0.005838	0.004168	0.017926	0.006801	0.006801
153.5	0.002468	0.005354	0.01329	0.017197	0.011407	0.011407
154.5	0.00141	0.000297	0.010834	0.008876	0.007989	0.007989
155.5	-0.000812	-0.001601	0.010402	0.001483	0.000459	0.000459
156.5	0.001407	0.006204	0.009525	0.002275	0.002484	0.002484
157.5	0.000786	-0.002351	0.000947	0.010466	0.009905	0.009905
158.5	-0.002701	0.000468	0.002374	0.017807	0.019609	0.019609
159.5	0.002914	0.007703	0.011124	0.014645	0.017331	0.017331
160.5	0.001344	-0.000294	0.010498	0.006942	0.007269	0.007269
161.5	-0.001086	0.000511	0.007128	0.002825	0.001821	0.001821
162.5	0.001316	0.000839	0.005808	0.004505	0.003819	0.003819
163.5	0.002529	-0.000811	0.000731	0.004402	0.005299	0.005299
164.5	0.000692	0.005511	0.00201	0.006741	0.00528	0.00528
165.5	0.001665	-0.002796	0.009774	0.008164	0.003509	0.003509
166.5	-0.001604	0.00075	0.010519	0.002777	-0.00225	-0.00225
167.5	-0.000842	8e-06	0.012157	-0.00033	-0.004904	-0.004904
168.5	-0.002891	-0.002721	0.009879	0.007438	0.006097	0.006097
169.5	0.001682	0.003189	0.003596	0.01618	0.010751	0.010751
170.5	0.000609	0.003636	0.005761	0.022771	0.013197	0.013197
171.5	0.002733	0.002054	0.008086	0.024818	0.011653	0.011653
172.5	0.002617	0.011941	0.017911	0.027765	0.015512	0.015512
173.5	-0.000309	0.009131	0.019357	0.028704	0.020277	0.020277
174.5	-0.001454	0.00316	0.009602	0.027312	0.023592	0.023592
175.5	-0.001836	0.001501	0.009558	0.022114	0.024656	0.024656
176.5	-0.000418	0.004256	0.021385	0.017874	0.018559	0.018559
177.5	0.000711	0.001594	0.020009	0.013124	0.011699	0.011699
178.5	-0.001551	0.000681	0.00967	0.011014	0.002359	0.002359
179.5	-0.000209	-0.002243	0.007564	0.007649	-0.000738	-0.000738
180.5	0.003151	0.008787	0.010113	0.005965	0.000424	0.000424
181.5	0.000526	-0.000635	0.002252	0.01189	0.004492	0.004492
182.5	0.001284	0.002263	-0.001583	0.019895	0.0083	0.0083
183.5	-0.002419	0.00294	0.009153	0.021725	0.009364	0.009364
184.5	-0.000833	0.003187	0.015963	0.019535	0.014982	0.014982
185.5	-0.001523	0.002964	0.016882	0.012967	0.015929	0.015929
186.5	0.00273	0.009171	0.015886	0.008124	0.014526	0.014526
187.5	-0.000589	0.003925	0.010516	0.003356	0.007628	0.007628
188.5	0.000289	0.0003	-0.00337	-0.002752	-0.003247	-0.003247
189.5	-0.002402	-0.003254	-0.014127	-0.007766	-0.013978	-0.013978
190.5	0.000118	0.001097	-0.007048	-0.005196	-0.017742	-0.017742
191.5	0.001595	-0.00174	-0.002971	0.000768	-0.008562	-0.008562
192.5	0.003412	0.002284	0.005576	0.013926	0.007286	0.007286
193.5	0.000136	0.000621	0.010201	0.015843	0.01485	0.01485
194.5	0.003566	0.000518	0.006976	0.008623	0.004503	0.004503
195.5	0.002159	0.00096	-0.000368	-0.000611	-0.007103	-0.007103
196.5	0.001382	0.001188	0.001308	0.002532	-0.004958	-0.004958
197.5	0.002858	0.001283	0.004481	0.008593	0.002691	0.002691
198.5	-0.001894	0.001326	0.004675	0.011409	0.009082	0.009082
199.5	-0.001591	0.000939	-0.000838	0.0092	0.011357	0.011357
200.5	0.001642	-0.000126	-0.005852	0.006903	0.01197	0.01197
201.5	0.001019	-0.00064	0.007661	0.011945	0.021865	0.021865
202.5	-0.001363	-0.002702	0.017951	0.016173	0.023269	0.023269
203.5	0.00278	0.002301	0.011521	0.015147	0.018036	0.018036
204.5	-0.000923	-0.000605	0.003637	0.00647	0.00519	0.00519
205.5	0.00409	0.00327	-0.006145	-0.000842	-0.004638	-0.004638
206.5	0.000106	-0.007238	-0.004984	-0.001243	-0.005978	-0.005978
207.5	-0.002671	0.000836	0.003933	0.003209	-0.003691	-0.003691
208.5	0.000168	0.00068	-0.000219	0.006075	-0.000147	-0.000147
209.5	-0.002579	-0.003188	-0.003342	0.006856	0.001078	0.001078
210.5	-0.000146	0.002031	0.002187	0.00119	-0.002583	-0.002583
211.5	-0.001697	-0.000133	-0.001683	-0.007542	-0.007725	-0.007725
212.5	0.001123	-0.002846	-0.008834	-0.00973	-0.008437	-0.008437
213.5	0.001514	-0.003612	-0.009465	-0.006095	-0.002647	-0.002647
214.5	1.2e-05	-0.00126	-0.003075	0.000858	0.007173	0.007173
215.5	-0.000712	-0.002152	0.009562	0.008436	0.015293	0.015293
216.5	-0.000238	0.001581	0.007863	0.013	0.022988	0.022988
217.5	-0.001478	-0.00232	0.000601	0.012123	0.021869	0.021869
